# Supplementary material for: Molecular Epidemiology of Isoniazid-resistant M tuberculosis in Port-au-Prince, Haiti
Source: Open Forum Infect Dis. 2024 Jul 18;11(8):ofae421. doi: 10.1093/ofid/ofae421 (PMC11306977; doi:10.1093/ofid/ofae421)
Supplement: ofae421_Supplementary_Data [file ofae421_supplementary_data.zip]

Archive with 2 entries (2 files):
- Supplementary Figure 1_revised.tiff
- Supplementary materials.pdf
